# Supplementary material for: Impact of baseline body composition on prognostic outcomes in urological malignancies treated with immunotherapy: a pooled analysis of 10 retrospective studies
Source: BMC Cancer. 2024 Jul 11;24:830. doi: 10.1186/s12885-024-12579-x (PMC11241896; doi:10.1186/s12885-024-12579-x)
Supplement: Supplementary file 5 — Supplementary Material 5 [file 12885_2024_12579_MOESM5_ESM.xlsx]

## Sheet: Sheet1
Study	Body Composition Variables	Definitions
Aslan et al. 2022[19]	SAI	SAI: subcutaneous adipose tissue (in cm2)/(height (in m2)
Fukata et al. 2022[20]	SMI	SMI: The entire surface on the third lumbar vertebra (L3) divided by height.
Ged et al. 2022[21]	SMI, VAI, SAI	SMI: The entire surface on the third lumbar vertebra (L3) divided by height VAI: visceral adipose tissue area (in cm2)/(height (m2) SAI: subcutaneous adipose tissue (in cm2)/(height (in m2)
Herrmann et al. 2022[22]	SMI	SMI：The entire surface on the third lumbar vertebra (L3) divided by height.
Ueki et al. 2022[23]	PMI, SMI	PMI: Area of the psoas major muscle at the caudal end of the third lumbar vertebra (L3) level divided by height. SMI: The entire surface on the third lumbar vertebra (L3) divided by height.
Martini et al. 2021(RCC)[24]	SMI, VAI, SAI, IAI	SMI: The entire surface on the third lumbar vertebra (L3) divided by height VAI: visceral adipose tissue area (in cm2)/(height (m2) SAI: subcutaneous adipose tissue (in cm2)/(height (in m2) IAI: intramuscular adipose tissue content at the L3 level divided by height
Martini et al. 2021(UC)[25]	SMI, VAI, SAI, IFI	SMI: The entire surface on the third lumbar vertebra (L3) divided by height VAI: visceral adipose tissue area (in cm2)/(height (m2) SAI: subcutaneous adipose tissue (in cm2)/(height (in m2) IAI: intramuscular fat tissue content at the L3 level divided by height
Fukushima et al. 2020[26]	SMI	SMI：The entire surface on the third lumbar vertebra (L3) divided by height.
Shimizu et al. 2020[27]	PMI	PMI: Area of the psoas major muscle at the caudal end of the third lumbar vertebra (L3) level divided by height.
